# Supplementary material for: Postural Assessment: An Online Survey of Practicing Chiropractors in the UK
Source: Healthcare (Basel). 2025 Dec 8;13(24):3212. doi: 10.3390/healthcare13243212 (PMC12732692; doi:10.3390/healthcare13243212)
Supplement: Supplementary file 1 [file healthcare-13-03212-s001.zip]

Archive with 1 entries (1 files):
- healthcare-3963777-supplementary.pdf
